# Supplementary material for: Porphyromonas gingivalis and Human Cytomegalovirus Co-Infection: A Potential Link Between Periodontal Disease and Oral Cancer Development
Source: Cancers (Basel). 2025 Apr 30;17(9):1525. doi: 10.3390/cancers17091525 (PMC12071019; doi:10.3390/cancers17091525)
Supplement: Supplementary file 1 [file cancers-17-01525-s001.zip]

Archive with 1 entries (1 files):
- cancers-3603342-supplementary.pdf
